# Supplementary material for: Bioactive Diterpenes, Norditerpenes, and Sesquiterpenes from a Formosan Soft Coral Cespitularia sp
Source: Pharmaceuticals (Basel). 2021 Dec 1;14(12):1252. doi: 10.3390/ph14121252 (PMC8708085; doi:10.3390/ph14121252)
Supplement: Supplementary file 1 [file pharmaceuticals-14-01252-s001.zip]

Archive with 1 entries (1 files):
- SP (Pharmaceuticals)-ces3-supplementary.pdf
